# Supplementary material for: Integrating Genomics and Proteomics Data to Predict Drug Effects Using Binary Linear Programming
Source: PLoS One. 2014 Jul 18;9(7):e102798. doi: 10.1371/journal.pone.0102798 (PMC4103865; doi:10.1371/journal.pone.0102798)
Supplement: File S2 — The fitting precision of training compounds and testing compounds in two cell lines. (XLSX) (XLSX) [file pone.0102798.s002.xlsx]

## Sheet: MCF7
	The fitting precision of optimized MCF7-specific pathways on all the 11 training samples													The fitting precision of optimized specific pathways on 4 testing samples
		fulvestrant	paclitaxel	doxorubicin	GW8510	daunorubicin	irinetecan	scriptaid	anisomycin	valproic acid	digoxin	geldanamycin			trichostatin A	MS-275	staurosporine	digoxigenin
	MET													MET
	SHC													SHC
	TAK1													TAK1
	PDK1													PDK1
	c-Raf													c-Raf
	MEKK2													MEKK2
	MEK2													MEK2
	CK2													CK2
	p90S6K													p90S6K
	mTOR													mTOR
	GSK3													GSK3
	p70S6K													p70S6K
	HDAC1													HDAC1
	cJUN													cJUN
	DDB2													DDB2
	Fas													Fas
	CycE/CDK2(T160)													CycE/CDK2(T160)
	cmyc													cmyc
	HSP27													HSP27
	CDK2(Y15)													CDK2(Y15)
	E2F-RB(T373)													E2F-RB(T373)
	E2F-RB(T826)													E2F-RB(T826)
	BAD													BAD
	4E-BP1													4E-BP1
	RPS6													RPS6
	EEF2K													EEF2K
	EEF2													ETS
	ETS
	Fitting Precision(FP)	1	0.9286	0.8929	0.9286	0.8571	0.8929	0.8929	0.7143	0.75	0.9643	0.8214		Fitting Precision(FP)	0.8519	0.8148	0.9259	0.963
	Mean value (all 11 FPs)	0.8766												Mean value (all 4 FPs)	0.8889
		The grey cells mean the predicted states of proteins are not fitted with measurements												*EEF2 was removed in the cell-specific pathway map

## Sheet: PC3
The fitting precision of optimized PC3-specific pathways on all the 11 training samples													The fitting precision of optmized specific pathways on 4 testing samples
	fulvestrant	paclitaxel	doxorubicin	GW8510	daunorubicin	irinetecan	scriptaid	anisomycin	valproic acid	digoxin	geldanamycin			trichostatin A	MS-275	staurosporine	digoxigenin
MET													MET
SHC													SHC
TAK1													TAK1
PDK1													PDK1
c-Raf													c-Raf
MEKK2													MEKK2
MEK2													MEK2
CK2													CK2
p90S6K													p90S6K
mTOR													mTOR
GSK3													GSK3
p70S6K													p70S6K
HDAC1													HDAC1
cJUN													cJUN
DDB2													DDB2
Fas													Fas
CycE/CDK2(T160)													CycE/CDK2(T160)
cmyc													cmyc
HSP27													HSP27
CDK2(Y15)													CDK2(Y15)
E2F-RB(T373)													E2F-RB(T373)
E2F-RB(T826)													E2F-RB(T826)
BAD													BAD
4E-BP1													4E-BP1
RPS6													RPS6
EEF2K													EEF2K
EEF2													ETS
ETS
Fitting Precision(FP)	0.8929	0.9643	0.8929	0.9286	0.9643	0.8929	0.9286	0.8571	0.8571	0.9286	0.8929		Fitting Precision	0.8889	0.8519	0.963	0.9259
Mean value (all 11 FPs)	0.909109												Mean value (all 4 FPs)	0.9074
													*EEF2 was removed in the cell-specific pathway map
The grey cells mean the predicted states of proteins are not fitted with measurments
