# Supplementary material for: Integrating Genomics and Proteomics Data to Predict Drug Effects Using Binary Linear Programming
Source: PLoS One. 2014 Jul 18;9(7):e102798. doi: 10.1371/journal.pone.0102798 (PMC4103865; doi:10.1371/journal.pone.0102798)
Supplement: File S3 — The fitting precision of cross validation in two cell lines. (XLSX) (XLSX) [file pone.0102798.s003.xlsx]

## Sheet: MCF7
	Leave-one-out Cross-validation of inferred MCF7-specific pathways. The states of listed proteins in each sample are inferred from the optimized cell-specific pathways trained by the other ten samples
		fulvestrant	paclitaxel	doxorubicin	GW8510	daunorubicin	irinetecan	scriptaid	anisomycin	valproic acid	digoxin	geldanamycin
	MET
	SHC
	TAK1
	PDK1
	c-Raf
	MEKK2
	MEK2
	CK2
	p90S6K
	mTOR
	GSK3
	p70S6K
	HDAC1
	cJUN
	DDB2
	Fas
	CycE/CDK2(T160)
	cmyc
	HSP27
	CDK2(Y15)
	E2F-RB(T373)
	E2F-RB(T826)
	BAD
	4E-BP1
	RPS6
	EEF2K
	ETS
	Fitting Precision(FP)	0.8889	0.8519	0.7778	0.8889	0.7778	0.8889	0.8889	0.8519	0.7407	0.9259	0.8519
	Mean value(all 11 FPs)	0.8485
		*EEF2 was removed in the cell-specific pathway map. The grey cells mean the predicted states of proteins are not fitted with experimental values

## Sheet: PC3
	Leave-one-out Cross-validation of inferred PC3-specific pathways. The states of listed proteins in each sample are inferred from the optimized cell-specific pathways trained by the other ten samples
		fulvestrant	paclitaxel	doxorubicin	GW8510	daunorubicin	irinetecan	scriptaid	anisomycin	valproic acid	digoxin	geldanamycin
	MET
	SHC
	TAK1
	PDK1
	c-Raf
	MEKK2
	MEK2
	CK2
	p90S6K
	mTOR
	GSK3
	p70S6K
	HDAC1
	cJUN
	DDB2
	Fas
	CycE/CDK2(T160)
	cmyc
	HSP27
	CDK2(Y15)
	E2F-RB(T373)
	E2F-RB(T826)
	BAD
	4E-BP1
	RPS6
	EEF2K
	ETS
	Fitting Precision(FP)	0.7778	0.8889	0.8148	0.8889	0.8148	0.8889	0.9259	0.9259	0.8519	0.8148	0.8889
	Mean value(all 11 FPs)	0.862
		*EEF2 was removed in the cell-specific pathway map. The grey cells mean the predicted states of proteins are not fitted with experimental values
